# Supplementary material for: Translation and psychometric validation of the Chinese version of the metacognitive awareness scale among nursing students
Source: Front Psychol. 2024 May 16;15:1354810. doi: 10.3389/fpsyg.2024.1354810 (PMC11139026; doi:10.3389/fpsyg.2024.1354810)
Supplement: Supplementary file 1 [file Table_1.xls]

## Sheet: Sheet1
number	Gender	Age	grade	DK1	DK2	DK3	DK4	DK5	DK6	DK7	DK8	PK1	PK2	PK3	PK4	CK1	CK2	CK3	CK4	CK5	P1	P2	P3	P4	P5	P6	P7	IMS1	IMS2	IMS3	IMS4	IMS5	IMS6	IMS7	IMS8	IMS9	IMS10	M1	M2	M3	M4	M5	M6	M7	DS1	DS2	DS3	DS4	DS5
1	1	19	1	5	5	5	5	5	5	4	5	5	5	5	5	5	5	5	5	4	5	5	5	5	5	5	5	5	5	5	5	5	5	5	5	5	5	5	5	5	5	5	5	5	5	5	5	5	5
2	1	19	1	5	5	5	5	5	5	5	5	5	4	5	5	5	5	5	5	4	5	5	5	5	5	5	5	5	5	5	5	5	5	5	5	5	5	5	5	5	5	5	5	5	5	5	5	5	5
3	1	20	1	3	4	5	5	5	5	5	5	5	5	5	5	5	5	5	3	5	4	5	5	5	3	5	5	5	5	5	5	5	5	5	5	5	5	5	5	5	5	5	5	5	5	5	5	5	5
4	1	20	1	5	5	5	5	5	5	5	5	3	3	4	4	5	5	5	3	4	5	5	5	5	5	5	5	5	5	5	5	5	5	5	5	5	5	5	5	5	5	5	5	5	5	5	5	5	5
5	1	20	1	5	5	5	5	5	5	5	5	3	4	4	3	4	4	5	5	3	5	5	5	5	5	5	5	5	5	5	5	5	5	5	5	5	5	5	5	5	5	5	5	5	5	5	5	5	5
6	1	19	1	5	5	5	5	5	5	5	5	4	5	4	4	3	4	3	3	5	5	5	5	5	5	5	5	5	5	5	5	5	5	5	5	5	5	5	5	5	5	5	5	5	5	5	5	5	5
7	1	19	1	5	5	5	5	5	5	5	5	5	4	5	3	3	3	5	3	3	5	5	5	5	5	5	5	5	5	5	5	5	5	5	5	5	5	5	5	5	5	5	5	5	5	5	5	5	5
8	1	19	1	5	5	5	5	5	5	5	5	3	3	3	3	5	4	5	3	5	5	5	5	5	5	5	5	5	5	5	5	5	5	5	5	5	5	5	5	5	5	5	5	5	5	5	5	5	5
9	1	20	1	5	5	5	5	5	5	5	5	4	4	4	3	4	3	4	3	4	5	5	5	5	5	5	5	5	5	5	5	5	5	5	5	5	5	5	5	5	5	5	5	5	5	5	5	5	5
10	1	20	1	4	5	5	5	5	5	3	5	5	5	5	5	5	5	5	4	4	5	5	5	4	4	5	5	5	5	5	5	5	5	5	5	5	5	5	5	4	5	5	5	5	5	5	5	5	5
11	2	20	1	5	5	5	5	5	5	5	5	3	3	4	3	3	5	3	4	4	5	5	5	5	5	5	5	5	5	5	5	5	5	5	5	5	5	5	5	5	5	5	5	5	5	5	5	5	5
12	2	19	1	3	5	5	5	5	5	5	5	4	5	3	3	3	4	4	3	4	5	5	5	5	5	5	5	5	5	5	5	5	5	5	5	5	5	5	5	5	5	5	5	5	5	5	5	5	5
13	2	19	1	5	5	5	5	5	5	5	5	3	4	3	4	5	3	3	3	3	5	5	5	5	5	5	5	5	5	5	5	5	5	5	5	5	5	5	5	5	5	5	5	5	5	5	5	5	5
14	2	19	1	5	5	5	5	5	5	5	5	3	3	4	4	3	3	3	3	3	5	5	5	5	5	5	5	5	5	5	5	5	5	5	5	5	5	5	5	5	5	5	5	5	5	5	5	5	5
15	2	20	1	3	3	3	3	3	3	3	3	3	3	3	3	5	5	5	5	5	5	5	5	5	5	5	5	5	5	5	5	5	5	5	5	5	5	5	5	5	5	5	5	5	5	5	5	5	5
16	2	20	1	4	4	5	4	4	5	4	4	5	4	5	5	4	5	5	3	4	5	4	4	4	4	5	4	5	5	4	5	4	5	5	4	5	4	4	5	5	4	5	4	5	4	5	5	5	4
17	2	20	1	3	4	5	4	4	4	4	4	5	4	5	4	5	5	5	5	4	4	5	5	5	4	4	5	4	5	5	4	4	5	5	5	4	4	4	4	4	5	5	4	4	4	5	5	5	4
18	2	19	1	5	5	4	4	4	4	5	5	4	4	5	4	4	5	4	5	4	5	4	4	3	4	4	5	4	4	4	5	5	4	5	4	4	4	5	5	5	5	5	5	5	4	4	4	5	5
19	2	19	1	5	5	5	5	4	4	4	5	5	4	4	5	4	5	4	4	4	4	5	4	4	4	5	4	5	4	5	4	4	4	4	4	3	4	4	4	4	5	4	4	4	5	4	4	5	4
20	2	19	1	4	5	4	4	5	5	5	5	5	4	5	4	5	5	5	4	5	5	5	4	4	4	4	4	5	5	4	4	4	4	4	4	4	4	4	4	4	4	4	4	4	4	4	4	4	4
21	2	20	1	5	4	5	4	5	5	3	3	5	4	5	3	3	3	3	3	3	4	5	5	5	5	5	5	5	5	5	5	4	5	5	4	4	4	4	5	4	5	5	5	5	3	5	5	3	5
22	2	20	1	5	5	5	5	5	5	4	4	5	5	5	4	4	5	5	5	4	4	4	4	4	4	4	4	4	4	4	4	4	4	4	4	4	4	4	4	4	4	4	4	4	4	4	4	4	4
23	2	20	1	5	5	5	5	4	4	4	4	4	4	4	4	3	4	3	4	4	5	5	5	4	4	4	4	4	5	5	5	4	4	4	4	4	4	4	5	4	4	4	4	4	4	4	5	4	4
24	2	19	1	3	3	3	3	3	3	3	3	5	5	4	5	5	4	4	4	4	4	3	3	4	4	4	4	5	5	3	4	3	4	5	5	4	4	4	5	5	5	5	5	4	4	5	4	5	4
25	2	19	1	4	2	4	4	4	4	4	4	3	4	4	4	4	3	3	4	3	4	4	4	4	4	4	4	4	4	4	4	4	4	4	4	5	5	4	5	5	4	5	4	4	5	4	4	5	5
26	2	19	1	3	4	5	4	5	4	3	4	5	4	3	4	4	4	5	4	3	4	4	4	4	4	4	4	4	4	4	4	3	4	4	4	4	5	4	4	4	5	5	4	4	4	4	4	4	4
27	2	20	1	3	4	4	5	4	4	4	4	5	4	4	4	4	4	5	5	5	5	4	4	4	4	4	4	4	4	4	4	4	4	4	4	4	3	4	4	5	4	4	4	4	4	4	4	4	4
28	2	20	1	5	5	5	5	5	5	4	4	4	4	4	4	3	3	3	4	3	3	4	4	4	4	4	4	5	4	4	4	4	4	4	4	4	4	4	4	4	4	4	4	4	4	4	4	4	3
29	2	20	1	4	4	4	4	4	4	3	3	4	3	4	3	4	3	4	4	3	3	2	3	4	4	3	4	5	5	5	5	5	5	5	4	4	4	4	4	5	5	5	5	5	5	4	4	4	4
30	2	19	1	3	4	4	4	4	4	4	3	4	4	4	4	4	4	4	4	4	4	4	4	3	4	4	4	4	4	4	4	4	4	4	4	4	4	4	4	4	4	4	4	4	4	4	4	4	4
31	2	19	1	5	5	4	4	4	4	4	4	4	4	4	4	4	3	3	4	4	3	4	4	4	4	4	4	4	4	4	4	4	4	4	4	4	4	4	4	4	4	4	4	4	4	4	4	4	4
32	2	19	1	3	4	4	4	4	4	4	5	4	4	3	4	4	4	3	4	3	4	4	4	4	4	4	4	5	5	4	4	4	4	4	4	4	4	4	4	4	3	4	4	4	4	4	4	4	4
33	2	20	1	3	3	5	5	3	5	4	4	4	4	4	4	4	4	4	4	3	4	4	4	4	4	4	4	4	4	4	4	3	4	4	4	4	4	4	4	4	4	4	4	4	4	4	4	4	4
34	2	20	1	3	4	4	4	4	4	4	4	4	4	4	4	3	4	4	4	3	4	4	4	4	4	4	4	4	4	4	4	4	4	4	4	4	4	4	4	4	4	4	4	4	4	4	4	4	4
35	2	20	1	4	4	4	4	3	4	4	4	4	4	4	3	4	4	4	4	3	4	4	4	4	4	4	4	4	5	4	4	4	4	4	4	4	4	4	4	3	4	4	5	4	4	4	4	4	4
36	2	19	1	5	4	4	4	4	4	4	4	4	4	4	4	3	4	3	3	3	4	4	4	4	4	4	4	4	4	4	4	4	4	4	4	4	4	4	4	4	4	4	4	4	4	4	4	4	4
37	2	19	1	3	4	5	4	3	4	4	4	4	4	4	4	4	3	3	4	3	4	4	4	3	3	4	3	4	4	4	4	4	4	4	4	3	4	4	4	3	4	5	4	5	5	5	5	5	5
38	2	19	1	4	4	4	4	4	4	4	3	4	4	4	4	4	4	3	4	3	4	4	4	4	4	4	4	4	4	4	4	4	4	4	4	4	4	4	4	4	4	4	4	4	4	4	4	4	4
39	2	20	1	4	4	4	4	3	4	4	2	4	4	4	4	4	4	4	3	4	4	4	4	4	4	4	4	4	4	4	4	4	4	4	4	4	4	4	4	4	4	4	4	4	4	4	4	4	4
40	2	20	1	4	4	4	4	4	4	3	4	4	4	4	4	4	4	4	4	3	4	3	4	4	4	3	4	4	4	4	4	4	4	4	4	4	4	4	4	4	4	4	4	4	4	4	4	4	4
41	2	20	1	3	2	3	4	3	3	3	3	4	4	4	4	4	3	4	3	4	4	4	4	4	4	4	4	4	4	4	4	4	4	4	4	4	4	4	4	4	4	4	4	5	5	5	5	4	4
42	2	19	1	4	4	4	3	4	4	4	4	4	4	4	4	3	3	3	4	4	4	4	4	4	4	4	4	4	4	4	4	4	4	4	4	4	4	4	4	4	4	4	4	4	4	4	4	4	4
43	2	19	1	3	4	4	4	4	4	4	4	4	4	4	4	4	4	3	3	3	4	4	4	4	4	4	4	4	4	4	4	4	4	4	4	4	4	4	4	4	4	4	4	4	4	4	4	4	4
44	2	19	1	4	2	4	2	2	2	3	4	4	4	4	4	4	4	4	4	5	5	5	5	4	4	4	4	4	4	4	4	4	4	4	4	4	4	4	4	4	4	4	4	4	4	4	4	4	4
45	2	20	1	4	3	4	4	3	3	3	3	4	4	4	4	4	4	4	4	4	4	4	4	4	4	4	4	4	4	4	4	4	4	4	4	4	4	4	4	4	4	4	4	4	4	4	4	4	4
46	2	20	1	4	3	3	4	4	4	4	4	4	4	4	4	4	3	3	4	3	4	4	4	4	4	4	4	4	4	4	4	4	4	4	4	4	4	4	4	4	4	4	4	4	4	4	4	4	4
47	2	20	1	4	4	4	4	3	3	3	3	4	4	4	4	4	4	4	3	4	4	4	4	4	4	4	4	4	4	4	4	4	4	4	4	4	4	4	4	4	4	4	4	4	4	4	4	4	4
48	2	19	1	4	3	4	4	4	4	2	4	4	4	4	4	4	4	3	4	3	4	4	4	4	4	4	4	4	4	4	4	4	4	4	4	4	4	4	4	4	4	4	4	4	4	4	4	4	4
49	2	19	1	3	4	4	4	4	4	3	4	4	4	4	4	4	4	4	3	4	4	4	4	4	4	4	4	4	4	4	4	4	4	4	4	4	4	4	4	4	4	4	4	4	4	4	4	4	4
50	2	19	1	3	2	4	4	4	4	4	2	4	4	4	4	4	4	3	3	4	4	4	4	4	4	4	4	4	4	4	4	4	4	4	4	4	4	4	4	4	4	4	4	4	4	4	4	4	4
51	2	20	1	4	4	3	4	4	4	4	4	4	4	4	4	3	4	3	4	3	4	4	4	4	4	4	4	4	4	4	4	4	4	4	4	4	4	4	4	3	4	4	4	4	4	4	4	3	4
52	2	20	1	3	4	5	4	3	4	3	4	5	4	3	4	3	3	3	3	3	4	4	4	4	4	4	4	5	4	4	4	4	5	4	4	4	4	3	4	4	3	4	4	4	4	4	4	3	5
53	2	20	1	5	5	5	5	5	3	5	3	5	3	5	4	5	4	3	5	4	4	2	3	5	4	3	4	5	5	3	4	5	4	3	4	5	4	3	4	5	4	3	2	3	4	5	4	3	2
54	2	19	1	4	4	4	4	4	4	3	4	4	3	4	4	4	4	4	3	3	4	4	3	4	4	4	4	4	4	4	4	2	4	4	4	4	4	4	4	4	4	4	4	4	4	4	4	4	4
55	2	19	1	4	4	4	3	2	2	2	4	4	4	4	4	4	4	4	4	3	4	4	4	4	4	4	4	4	4	4	4	4	4	4	4	4	4	4	4	4	4	4	4	4	4	4	4	4	4
56	2	19	1	4	4	4	3	4	3	2	3	4	4	4	4	4	4	3	3	3	4	4	4	4	4	4	4	4	4	4	4	4	4	4	4	4	4	4	4	4	4	4	4	4	4	4	4	4	4
57	2	20	1	4	3	3	4	2	2	4	2	4	4	4	4	4	4	4	4	4	4	4	4	4	4	4	4	4	4	4	4	4	4	4	4	4	4	4	4	4	4	4	4	4	4	4	4	4	4
58	2	20	1	3	4	4	4	2	4	3	3	4	4	4	4	3	4	4	3	3	4	4	4	4	4	4	4	4	4	4	4	4	4	4	4	4	4	4	4	4	4	4	4	4	4	4	4	4	4
59	2	20	1	2	2	4	4	4	3	3	4	4	4	4	4	4	3	4	3	3	4	4	4	4	4	4	4	4	4	4	4	4	4	4	4	4	4	4	4	4	4	4	4	4	4	4	4	4	4
60	2	19	1	3	3	3	4	4	4	3	3	4	3	4	4	4	4	4	3	4	4	4	4	3	4	4	4	4	4	3	4	4	4	4	4	4	4	4	4	4	4	4	4	4	4	4	4	4	4
61	2	20	2	4	4	4	4	4	4	3	3	4	4	4	4	4	4	3	3	4	4	4	4	4	4	4	4	4	4	4	4	4	4	4	4	4	3	3	4	3	4	4	4	4	4	4	4	4	3
62	2	21	2	4	4	3	3	3	3	3	2	4	4	4	4	3	3	4	4	4	4	4	4	4	4	4	4	4	4	4	4	4	4	4	4	4	4	4	4	4	4	4	4	4	4	4	4	4	4
63	2	20	2	2	4	2	2	4	3	4	4	4	4	4	4	3	4	4	3	4	4	4	4	4	4	4	4	4	4	4	4	4	4	4	4	4	4	4	4	4	4	4	4	4	4	4	4	4	4
64	2	21	2	4	4	4	4	4	4	3	4	3	4	4	4	4	5	4	4	4	4	3	4	4	4	4	3	4	4	3	4	4	3	4	3	4	4	3	4	4	3	3	4	4	4	4	4	5	4
65	2	20	2	2	4	2	3	3	2	4	4	4	4	4	4	4	4	3	4	4	4	4	4	4	4	4	4	4	4	4	4	4	4	4	4	4	4	4	4	4	4	4	4	4	4	4	4	4	4
66	2	20	2	3	3	3	3	3	4	4	3	4	3	4	3	4	3	4	4	4	4	4	4	4	4	4	4	4	4	4	4	4	4	4	4	4	4	4	4	4	4	4	4	4	4	4	4	4	4
67	2	21	2	3	4	4	4	4	4	4	4	4	3	4	4	4	4	4	4	3	4	4	3	3	3	4	3	4	4	4	4	4	4	4	4	4	3	4	4	4	4	4	4	3	4	4	4	4	4
68	2	20	2	3	3	3	3	3	3	3	3	4	4	4	4	4	4	4	4	3	4	4	4	4	4	4	4	3	4	4	4	4	4	4	4	4	4	4	4	4	4	4	4	4	4	4	4	4	4
69	2	21	2	3	3	3	3	3	3	3	3	4	4	4	3	4	4	4	4	4	4	3	5	4	4	4	3	3	4	4	4	4	4	4	4	4	4	4	4	4	4	4	4	4	4	4	4	5	4
70	2	20	2	3	3	4	4	4	4	3	3	5	4	5	4	4	4	4	3	4	3	3	3	4	4	5	4	4	3	3	4	4	4	2	4	4	4	4	5	2	3	4	4	5	4	4	3	4	5
71	2	20	2	3	4	4	4	4	5	4	4	4	4	3	4	4	3	3	4	3	4	4	4	4	3	4	3	3	4	3	3	4	4	3	4	4	4	4	4	4	4	4	4	4	4	4	4	4	4
72	2	21	2	5	4	4	4	5	4	4	4	4	4	4	3	4	4	4	4	4	3	3	3	3	2	4	3	4	4	4	4	4	3	5	4	4	4	3	3	3	4	3	4	4	4	4	4	3	5
73	2	20	2	4	4	4	4	3	4	3	4	4	3	3	4	4	4	4	4	3	4	4	3	4	4	4	4	4	4	4	4	4	4	4	4	4	3	4	4	4	4	4	4	4	4	4	3	4	3
74	2	21	2	2	4	3	3	3	2	4	4	4	3	3	3	4	4	4	4	3	4	4	4	4	4	4	4	4	4	4	4	4	4	4	4	4	4	4	4	4	4	4	4	4	4	4	4	4	4
75	2	20	2	3	2	4	4	2	3	4	3	4	4	4	4	3	4	4	3	4	4	4	4	4	4	4	4	4	3	4	3	4	4	3	4	4	4	4	4	4	4	4	4	4	4	4	4	4	4
76	2	20	2	4	4	4	4	3	3	3	3	4	3	4	3	4	4	3	4	3	4	3	3	4	4	4	4	4	4	4	4	4	4	4	4	4	4	4	4	4	4	4	4	4	4	4	4	4	4
77	2	21	2	4	4	4	4	3	3	3	3	4	4	4	3	3	3	3	3	3	3	3	3	4	4	4	4	4	4	4	4	4	4	4	4	4	4	4	4	4	4	4	4	4	4	4	4	4	4
78	2	20	2	4	4	3	4	3	4	3	4	4	3	4	3	3	3	4	4	4	4	3	4	4	4	4	4	4	4	4	4	4	4	4	3	4	3	3	4	4	3	4	4	4	4	4	4	4	4
79	2	21	2	4	4	4	4	4	4	2	3	4	3	3	4	4	3	4	3	4	4	4	3	2	3	4	3	4	4	3	4	4	4	4	4	4	4	4	4	3	4	4	4	4	4	4	4	4	4
80	2	20	2	3	3	3	3	3	3	3	3	4	4	4	4	4	4	4	3	3	3	4	4	4	4	3	4	4	3	4	3	4	4	4	4	4	4	4	4	4	4	4	4	4	4	4	4	4	4
81	1	20	2	3	3	3	3	3	3	3	3	5	3	4	4	5	3	5	4	5	4	3	3	4	2	4	4	5	5	4	3	4	4	4	3	3	2	3	4	3	5	3	4	3	5	5	2	3	4
82	1	21	2	4	3	4	4	4	3	4	3	4	4	4	3	4	4	3	4	4	4	4	3	4	4	4	3	4	4	4	4	3	3	4	4	4	4	3	3	4	4	4	4	3	4	3	4	4	4
83	1	20	2	4	3	3	4	3	2	3	3	2	2	2	2	3	3	3	4	3	4	4	4	4	4	4	4	4	4	4	4	4	4	4	4	4	4	4	4	4	5	3	4	4	5	5	4	4	3
84	1	21	2	4	3	4	4	4	4	3	4	4	4	3	4	4	4	3	4	3	4	3	3	4	4	4	3	4	4	4	4	3	4	4	4	3	3	3	4	4	3	4	4	4	4	4	4	4	4
85	1	20	2	4	4	3	4	4	3	4	3	3	4	4	3	4	4	5	4	4	4	4	3	4	4	4	4	3	4	4	3	3	4	3	4	4	3	5	3	4	4	4	3	3	3	4	3	4	4
86	1	20	2	5	5	5	5	5	5	5	5	4	3	4	4	3	3	5	3	3	3	3	3	3	3	3	3	3	3	5	3	3	3	5	3	3	5	3	3	5	3	3	3	5	3	3	3	5	3
87	1	21	2	4	4	4	4	2	3	4	4	4	5	4	3	4	3	3	4	4	4	3	4	3	3	4	4	4	3	4	4	4	3	4	3	3	4	4	4	4	4	4	4	4	3	3	3	3	4
88	1	20	2	3	4	4	4	4	4	4	4	4	4	4	4	4	4	4	4	3	4	3	4	4	4	4	4	4	4	4	4	4	4	4	4	3	3	3	3	3	3	3	3	4	3	3	3	3	4
89	1	21	2	3	2	4	3	4	4	4	4	4	4	3	4	4	3	4	4	3	4	4	4	4	3	4	4	4	4	4	4	4	4	4	3	4	3	4	4	4	3	4	3	4	3	4	3	3	4
90	1	20	2	3	2	4	4	4	4	3	4	5	3	3	4	4	4	3	3	3	3	4	3	3	3	3	3	5	5	4	3	3	4	3	3	4	3	3	4	3	3	3	4	4	5	5	4	5	4
91	1	21	2	2	3	4	3	3	4	3	2	2	2	2	2	3	4	3	3	4	4	4	4	4	4	4	4	4	4	4	4	4	4	4	4	4	4	4	4	4	4	4	4	4	4	4	4	4	4
92	1	20	2	3	4	4	4	3	4	3	2	4	4	4	4	5	4	4	3	3	4	4	3	3	3	4	3	4	5	3	3	4	4	5	4	3	3	3	3	4	3	4	4	4	4	4	4	3	4
93	1	20	2	2	3	2	3	3	3	4	3	2	2	2	2	4	3	3	4	4	4	4	4	4	4	4	4	4	4	4	4	4	4	4	4	4	4	4	4	4	4	4	4	4	4	4	4	4	4
94	1	21	2	4	4	4	4	4	4	3	4	4	3	4	3	4	3	4	3	4	4	4	3	4	4	3	4	4	4	4	4	4	4	4	4	4	3	4	4	4	3	4	3	4	3	3	3	4	3
95	1	20	2	3	4	4	4	4	3	3	3	4	4	4	3	4	3	4	4	4	4	4	3	3	3	4	3	3	3	3	3	3	4	4	4	4	4	3	3	3	4	4	4	3	4	4	4	4	4
96	1	21	2	4	3	4	4	3	4	3	4	5	3	3	4	4	3	4	3	4	4	3	3	4	3	3	3	5	4	3	4	4	3	3	4	4	3	4	3	4	3	3	4	3	4	3	3	4	5
97	1	20	2	3	3	3	3	3	3	3	3	2	2	2	2	4	4	3	3	3	4	4	4	4	4	4	4	4	4	4	4	4	4	4	4	4	4	4	4	4	4	4	4	4	4	4	4	4	4
98	1	20	2	4	3	3	3	3	4	4	4	4	4	3	4	3	4	3	3	4	3	3	4	3	3	3	4	3	3	3	3	4	4	4	4	3	3	3	4	4	5	4	4	4	4	4	4	4	4
99	1	21	2	3	3	3	3	3	3	4	4	2	2	2	3	3	3	3	3	3	4	4	3	4	4	4	4	4	4	4	4	4	4	4	4	4	4	4	4	4	4	4	4	4	4	4	4	4	4
100	1	20	2	3	3	3	4	4	4	4	4	4	4	3	4	4	4	4	3	3	4	3	3	4	4	4	4	4	4	3	3	3	4	3	3	3	3	3	3	4	3	4	4	4	3	4	4	4	4
101	2	21	2	3	4	2	2	4	4	3	2	2	2	2	2	3	3	4	3	4	4	4	4	4	4	4	4	4	4	4	4	4	4	4	4	4	4	4	4	4	4	4	4	4	4	4	4	4	4
102	2	20	2	3	4	5	3	4	3	4	3	4	3	4	4	4	4	3	4	3	4	3	4	4	3	4	3	4	3	4	3	4	3	3	4	4	4	3	4	4	3	4	4	4	4	3	4	4	3
103	2	21	2	4	3	3	4	3	4	4	3	4	3	3	4	4	3	4	3	4	4	4	3	3	2	3	3	3	4	4	4	3	4	4	4	3	4	3	4	4	3	4	4	4	4	4	4	3	4
104	2	20	2	3	3	3	3	3	3	3	3	3	3	3	2	3	4	4	4	3	3	3	3	2	4	4	3	4	4	4	4	4	4	4	4	4	4	4	4	4	4	4	4	4	4	4	4	4	4
105	2	20	2	3	3	2	4	3	3	4	3	2	2	2	2	3	3	3	3	4	4	4	3	3	4	3	3	4	5	4	4	4	4	4	4	4	4	4	4	4	4	4	4	4	4	4	4	4	4
106	2	21	2	3	4	2	2	2	3	3	4	2	2	2	2	4	4	4	3	3	4	4	4	4	4	4	4	4	4	4	4	4	4	4	4	4	4	4	4	4	4	4	4	4	4	4	4	4	4
107	2	20	2	3	2	3	3	3	4	3	3	2	2	2	3	4	3	3	3	3	4	4	4	5	3	3	4	5	5	5	5	3	3	3	4	4	4	4	4	4	3	4	5	4	4	4	4	4	4
108	2	21	2	2	4	2	3	4	2	3	2	2	2	2	2	3	3	3	3	4	4	4	4	4	4	4	4	4	4	4	4	4	4	4	4	4	4	4	4	4	4	4	4	4	4	4	4	4	4
109	2	20	2	4	4	4	3	5	3	4	4	5	4	3	4	3	3	3	3	3	4	4	3	4	3	2	3	5	5	3	3	4	4	4	3	2	3	2	3	2	2	3	3	4	4	5	3	5	5
110	2	20	2	4	4	3	4	2	2	2	2	2	2	2	2	2	3	3	2	3	4	4	4	4	4	4	4	4	4	4	4	4	4	4	4	4	4	4	4	4	4	4	4	4	4	4	4	4	4
111	2	21	2	3	3	3	3	4	4	4	4	4	4	4	4	4	4	4	4	3	3	3	3	4	4	4	4	3	3	3	3	3	3	4	4	3	4	3	3	3	3	3	4	3	3	3	3	4	4
112	2	20	2	3	3	3	4	4	4	4	4	4	5	4	5	4	4	5	3	3	3	3	3	3	3	3	4	5	5	3	4	3	3	3	3	3	3	3	3	4	3	3	3	3	3	3	3	5	3
113	2	21	2	3	5	5	4	3	5	4	4	3	3	4	4	4	4	4	3	4	3	1	2	3	4	4	3	5	5	2	1	4	4	5	3	4	2	3	2	3	3	5	4	3	3	4	3	5	5
114	2	20	2	2	4	2	2	3	4	3	2	2	2	2	2	3	3	2	3	2	4	4	4	4	4	4	4	4	4	4	4	4	4	4	4	4	4	4	4	4	4	4	4	4	4	4	4	4	4
115	2	21	2	2	3	2	2	3	4	4	3	2	2	2	2	4	4	4	3	3	4	4	4	4	4	4	4	4	4	4	4	4	4	4	3	4	4	3	4	4	4	3	4	4	4	3	3	4	4
116	2	20	2	4	4	2	2	3	2	2	2	2	2	2	2	2	2	3	3	3	4	4	4	4	4	4	4	4	4	4	4	4	4	4	4	4	4	4	4	4	4	4	4	4	4	4	4	4	4
117	2	20	2	5	5	5	5	4	3	4	4	3	4	3	3	3	3	3	3	3	3	3	3	4	3	3	3	3	3	3	3	4	3	4	3	4	3	4	4	3	3	4	4	3	3	4	4	4	4
118	2	21	2	4	4	4	4	3	4	3	4	4	3	4	4	4	3	4	3	3	3	3	4	4	3	3	3	4	4	3	3	3	3	4	4	3	3	3	3	3	3	3	3	4	4	4	4	4	4
119	2	20	2	2	3	2	2	2	3	2	4	2	2	2	2	3	2	3	2	2	4	4	4	4	4	4	4	4	4	4	4	4	4	4	4	4	4	4	4	4	4	4	4	4	4	4	4	4	4
120	2	21	2	3	3	4	3	4	3	4	2	4	3	3	2	3	3	3	3	3	3	4	4	3	3	4	3	4	4	4	4	3	3	3	3	4	4	3	4	3	4	3	4	3	4	4	4	4	4
121	2	20	3	3	4	4	4	4	4	4	4	4	4	4	4	3	3	3	3	3	4	3	3	3	3	3	3	3	3	3	3	3	3	3	3	4	3	4	4	3	4	3	4	3	3	4	3	3	4
122	2	20	3	3	4	3	4	4	4	3	4	3	3	3	3	3	3	3	3	3	3	3	4	4	3	3	3	4	4	3	3	4	3	3	4	3	3	4	3	3	3	4	3	3	4	3	4	4	3
123	2	21	3	3	3	4	4	4	3	3	3	4	4	4	3	3	3	3	4	5	4	3	3	4	4	4	2	4	3	3	3	3	3	3	3	3	3	3	3	3	3	3	3	3	4	4	4	3	4
124	2	20	3	3	3	4	4	4	4	3	3	4	3	3	3	3	3	3	3	3	3	3	3	3	3	3	3	3	3	3	3	3	3	3	3	3	3	3	3	3	3	3	4	4	4	4	4	4	4
125	2	21	3	3	3	3	3	3	3	3	3	2	3	3	2	4	3	3	3	3	4	4	3	4	4	3	4	3	3	3	3	3	3	3	3	3	4	4	4	4	4	4	3	4	4	4	4	4	3
126	2	20	3	5	5	5	5	5	5	5	5	4	4	3	3	3	3	3	3	3	3	3	3	3	3	3	3	3	3	3	3	3	3	3	3	3	3	3	3	3	3	3	3	3	3	3	3	3	3
127	2	22	3	3	3	3	4	3	3	3	4	4	4	4	4	4	4	4	3	4	3	3	4	3	3	3	3	4	3	3	3	4	4	3	4	3	4	3	4	3	3	3	3	3	3	3	3	3	3
128	2	22	3	3	3	3	4	3	3	4	3	2	3	2	2	3	3	3	3	3	4	3	3	4	4	4	3	4	4	3	3	3	4	4	4	3	3	3	3	3	3	3	3	4	3	4	3	4	4
129	2	22	3	4	3	3	3	3	4	3	4	4	4	3	4	4	3	4	3	4	3	3	2	2	3	3	3	4	4	3	3	3	3	3	3	4	4	4	3	4	3	3	3	4	3	3	3	3	3
130	2	22	3	3	3	3	3	3	3	3	3	3	2	2	3	3	3	3	3	3	3	4	3	4	3	4	3	4	3	2	4	3	4	3	4	4	3	4	3	4	3	4	3	4	4	4	3	4	3
131	2	21	3	4	4	4	4	3	4	3	3	4	4	3	4	3	4	3	3	3	3	4	3	3	3	3	3	4	4	3	3	3	3	3	3	3	4	3	3	3	3	4	3	3	3	3	3	4	4
132	2	20	3	3	3	3	3	3	3	3	3	2	2	3	2	2	3	3	3	2	3	3	4	3	3	3	3	4	5	4	4	4	4	4	4	4	4	3	3	3	3	3	3	3	4	4	3	3	4
133	2	22	3	3	4	4	4	4	4	4	4	3	3	4	3	3	3	3	3	4	4	4	4	4	4	3	3	3	3	3	3	3	3	3	3	3	3	3	3	3	3	3	3	3	3	3	3	3	3
134	2	22	3	3	3	3	4	4	3	3	3	4	4	3	4	4	3	4	3	3	2	4	3	2	3	3	2	3	4	3	3	3	3	4	3	3	4	3	3	3	3	3	4	3	4	3	3	4	3
135	2	22	3	4	3	4	4	3	3	2	3	4	3	3	3	3	3	3	3	2	3	3	3	2	2	3	3	4	4	3	4	3	4	2	3	3	3	3	3	3	3	3	4	3	3	3	4	3	3
136	2	21	3	3	5	3	3	5	4	4	3	3	4	4	4	4	4	3	4	3	4	3	3	3	3	4	2	4	4	3	4	2	3	2	4	3	3	4	2	1	2	2	3	3	4	3	4	4	4
137	2	20	3	3	4	4	3	4	4	4	3	5	4	4	3	4	3	4	3	3	2	2	2	3	3	3	3	4	3	3	3	2	3	3	3	3	3	3	3	3	3	3	4	2	3	3	4	3	3
138	2	22	3	4	4	4	3	3	4	3	3	4	4	4	3	4	3	4	4	4	3	3	3	4	3	3	2	5	4	4	4	3	3	2	3	3	3	3	3	2	3	2	2	3	3	3	3	3	3
139	2	22	3	3	3	3	3	3	3	3	3	3	2	2	3	2	4	3	2	3	3	3	3	3	3	4	3	3	3	4	3	4	5	2	3	3	2	4	3	1	3	3	2	4	4	5	5	3	4
140	2	22	3	4	5	4	5	4	3	5	4	3	3	3	3	3	3	3	3	3	2	2	2	1	1	1	1	4	5	2	2	3	2	2	3	3	3	3	3	4	5	5	4	3	4	4	4	4	5
141	2	22	3	2	3	3	3	4	4	2	2	4	4	3	2	3	3	3	3	3	2	3	3	3	3	4	3	4	3	5	3	4	3	4	2	5	3	4	3	3	3	3	4	2	3	3	3	3	4
142	2	21	3	3	3	4	4	4	4	3	3	3	2	2	2	3	3	3	3	4	3	3	3	4	3	4	3	3	3	3	3	3	3	3	3	3	3	3	4	3	3	3	3	3	4	3	3	4	3
143	2	20	3	3	3	3	3	3	3	4	3	4	3	3	3	4	3	3	3	3	4	3	3	3	3	3	3	3	4	3	3	3	3	3	3	3	3	3	3	3	3	3	4	3	4	3	4	3	4
144	2	22	3	3	3	3	3	3	3	3	3	3	2	2	3	3	3	3	3	3	3	3	3	3	3	3	3	4	4	4	4	4	4	4	4	4	4	4	4	3	3	3	3	3	3	3	3	3	3
145	2	22	3	3	3	3	3	3	3	3	3	4	3	3	3	3	3	4	3	3	3	3	4	3	3	4	2	4	4	4	4	3	3	3	3	3	3	3	3	3	3	3	3	3	4	3	3	3	3
146	2	22	3	3	3	3	3	3	3	3	3	3	2	3	3	3	3	3	3	3	3	3	3	3	3	3	3	3	3	3	3	3	3	3	3	3	4	3	4	3	4	3	4	3	3	4	3	4	3
147	2	22	3	4	4	4	4	4	4	3	4	2	2	2	2	3	3	3	3	3	3	3	3	3	3	3	3	3	3	3	3	3	3	3	3	3	3	3	3	2	3	4	4	3	4	2	3	4	4
148	2	21	3	3	3	3	3	3	3	3	3	4	3	3	3	2	3	2	3	3	3	3	3	3	3	3	3	3	3	4	4	4	3	4	3	3	3	3	3	3	3	3	4	3	3	3	3	3	4
149	2	20	3	3	3	3	3	3	3	3	3	2	2	2	2	3	3	3	3	3	3	3	3	3	3	4	3	4	3	2	4	4	4	3	4	4	4	3	4	2	4	4	3	3	4	3	3	2	3
150	2	22	3	3	3	3	2	3	3	3	3	2	2	3	3	3	3	2	2	3	4	4	2	4	4	4	4	3	3	3	3	3	3	3	3	4	4	3	3	3	3	3	3	3	4	4	3	3	3
151	2	22	3	4	3	3	3	3	3	4	4	4	3	3	3	3	3	3	3	3	3	2	4	2	4	4	2	4	3	3	3	3	3	3	3	3	3	3	3	3	3	3	3	3	3	3	4	3	3
152	2	22	3	3	3	3	3	4	3	3	3	3	3	3	3	2	3	3	3	3	4	3	3	4	3	3	4	3	4	3	3	3	4	3	3	3	3	3	3	3	4	3	3	3	3	3	3	3	3
153	2	22	3	3	4	4	3	4	4	3	3	4	3	3	2	3	3	3	2	2	3	4	3	4	3	4	3	4	3	3	3	2	2	2	2	3	3	2	2	3	4	2	3	4	4	4	3	4	4
154	2	21	3	3	3	4	3	3	3	3	3	4	3	3	3	3	3	3	3	3	3	3	3	3	3	3	3	4	3	3	3	3	3	3	3	4	3	3	3	3	3	4	3	3	3	3	3	3	4
155	2	20	3	3	3	4	3	4	4	3	3	2	2	3	3	3	3	3	3	3	3	3	3	3	3	3	3	4	3	3	3	3	3	3	3	3	3	3	3	3	3	3	3	3	4	3	4	3	4
156	2	22	3	3	3	3	3	3	3	3	3	2	2	2	2	3	3	3	3	3	3	3	3	3	3	3	3	3	4	3	2	3	4	3	2	3	3	3	3	3	3	3	3	3	3	3	4	4	4
157	2	22	3	3	3	3	3	3	3	3	3	2	2	3	3	3	3	3	3	4	3	3	3	3	3	3	3	3	3	3	3	3	3	3	3	3	4	3	3	4	3	4	4	3	3	3	3	3	3
158	2	22	3	3	3	3	3	4	4	4	3	2	2	3	2	3	3	3	3	3	3	3	3	3	3	2	3	4	4	3	3	3	4	3	3	4	4	3	2	2	3	3	3	3	4	3	3	3	4
159	2	22	3	3	4	4	4	3	4	3	3	2	3	2	2	3	3	3	3	3	3	4	3	4	3	3	2	3	3	3	3	3	3	3	3	3	3	4	3	2	3	3	4	4	3	3	3	3	3
160	2	21	3	3	3	3	3	2	4	3	3	3	3	2	3	3	3	3	2	3	3	3	3	3	3	3	3	3	3	3	3	3	3	3	3	4	4	3	4	3	3	3	3	3	3	3	3	3	3
161	2	20	3	3	3	2	4	2	4	2	3	4	4	4	4	4	4	4	4	4	2	2	3	3	3	3	3	3	3	3	3	3	3	3	3	3	3	3	4	4	2	2	2	3	3	3	3	3	3
162	2	22	3	3	4	4	4	3	4	2	3	2	3	3	2	3	3	3	3	3	3	3	3	3	3	4	3	4	3	3	3	3	3	3	3	3	3	3	3	3	3	3	3	3	3	3	3	3	3
163	2	22	3	3	3	3	3	2	3	2	3	4	3	2	3	3	4	3	3	3	2	4	3	3	2	3	4	3	2	4	3	3	2	4	3	3	3	5	3	2	2	4	4	3	4	4	3	3	3
164	2	22	3	3	2	3	3	3	3	3	3	2	3	3	3	3	3	3	2	4	4	3	4	3	2	2	2	3	3	3	3	3	3	3	3	3	3	2	4	2	4	3	4	2	4	4	4	4	4
165	2	22	3	3	3	3	4	3	3	3	3	2	3	3	3	3	3	3	3	3	2	4	4	4	2	3	2	3	3	3	3	3	3	3	3	3	3	3	3	3	3	3	3	3	3	3	3	3	3
166	2	21	3	3	3	3	3	4	4	3	3	3	3	3	3	4	3	3	3	4	2	3	3	3	3	3	3	3	3	3	3	3	3	3	3	3	3	3	3	3	3	3	3	3	3	3	3	3	3
167	2	20	3	3	3	3	3	3	3	3	3	3	2	3	3	3	3	3	3	3	3	3	3	3	3	3	3	3	3	3	3	3	3	3	3	3	3	4	4	4	4	3	2	4	3	3	3	3	3
168	2	22	3	3	3	3	3	4	3	3	3	2	2	3	3	3	3	3	3	3	3	3	3	3	3	3	3	4	4	3	3	3	3	3	3	3	3	4	2	2	4	4	2	3	4	3	3	3	4
169	2	22	3	3	3	3	3	3	3	4	3	3	3	4	3	3	3	3	3	4	3	3	3	3	3	3	3	3	3	3	3	3	3	3	3	3	3	3	3	3	3	3	3	3	3	3	3	3	3
170	2	22	3	4	4	3	3	3	3	3	3	3	3	4	3	3	3	3	3	3	3	3	3	3	3	3	3	3	3	3	3	3	3	3	3	3	3	3	3	3	3	3	3	3	3	3	3	3	3
171	2	22	3	3	3	3	3	3	3	3	3	2	3	3	3	3	3	3	3	3	3	3	3	3	3	3	3	3	3	3	3	3	3	3	3	3	3	3	3	3	3	3	3	3	4	3	4	4	4
172	2	21	3	3	4	4	3	3	3	4	3	3	2	3	3	3	3	3	3	3	3	3	3	3	3	3	3	3	3	3	3	3	3	3	3	3	3	3	3	3	3	3	3	3	4	2	3	4	3
173	2	20	3	3	3	3	3	3	3	3	3	3	3	3	2	3	3	3	3	3	3	4	4	3	4	4	2	3	3	3	3	3	3	3	3	3	3	3	3	3	3	3	3	3	3	3	3	3	3
174	2	22	3	3	3	3	3	3	3	3	3	3	3	3	3	2	3	1	3	3	4	4	3	2	4	3	3	5	3	4	3	3	3	3	3	3	3	3	3	2	3	3	3	3	3	3	3	3	3
175	2	22	3	3	3	3	3	3	3	3	3	3	3	2	3	3	3	3	3	4	2	4	4	2	3	3	2	3	3	3	3	3	3	3	3	3	3	3	3	3	3	3	3	3	3	3	3	3	3
176	2	22	3	3	3	4	3	3	3	3	3	3	4	3	3	3	3	3	3	3	2	4	3	2	4	3	4	4	3	3	3	3	3	3	3	3	3	3	3	3	3	3	3	3	3	3	3	3	3
177	2	22	3	3	3	3	3	3	3	3	3	2	2	3	3	4	3	3	3	3	3	3	3	3	3	3	3	3	2	2	4	4	4	2	2	2	2	3	3	3	3	3	3	3	4	3	4	3	4
178	2	22	3	3	3	3	3	3	3	3	3	3	3	2	3	3	3	3	3	3	3	3	3	3	3	3	3	3	3	3	4	3	3	3	4	4	3	3	3	3	3	3	3	3	3	3	3	3	3
179	2	22	3	3	3	3	3	3	3	3	3	4	3	3	2	3	3	3	3	3	3	3	2	3	3	3	3	4	3	3	3	3	3	3	3	3	3	3	3	3	3	3	3	3	3	3	3	3	3
180	2	22	3	3	3	3	3	3	3	3	3	2	2	3	2	3	3	3	3	3	3	3	3	3	3	3	3	3	3	3	3	3	3	3	3	3	3	4	3	4	4	4	3	4	3	3	3	3	3
181	2	22	3	3	3	3	3	3	3	3	3	2	2	3	3	3	3	3	3	3	3	3	3	3	3	3	3	3	3	3	3	3	3	3	3	3	3	4	4	2	4	4	4	3	3	3	3	3	3
182	2	22	3	4	4	4	3	4	4	3	3	3	3	4	4	3	4	3	2	3	3	3	3	2	3	3	3	4	3	3	3	2	3	3	3	3	2	3	3	3	3	2	3	3	3	2	3	3	2
183	2	22	3	3	3	3	3	3	3	3	3	2	3	2	3	3	3	3	3	3	3	3	3	3	3	3	3	3	3	3	3	3	3	3	3	3	3	4	4	4	4	4	3	2	3	3	3	3	3
184	2	22	3	3	3	3	3	3	3	3	3	3	4	3	3	3	3	3	3	3	2	4	3	3	4	2	3	3	3	3	3	3	3	3	3	3	3	3	3	3	3	3	3	3	3	3	3	3	3
185	2	22	3	2	4	2	4	3	4	3	4	4	3	3	2	3	3	3	2	2	3	4	4	4	3	3	3	2	2	3	3	4	3	2	3	4	3	4	2	4	2	2	2	2	3	3	3	3	3
186	2	22	3	3	3	3	3	3	3	3	3	4	3	3	2	4	3	3	3	3	4	3	3	3	3	2	2	3	3	3	3	3	3	3	3	3	3	3	3	3	3	3	3	3	3	3	3	3	3
187	2	22	3	3	3	3	3	3	3	3	3	3	3	2	2	3	3	3	3	3	4	3	4	2	3	3	3	3	3	3	3	3	3	3	3	3	3	3	3	3	3	3	3	3	3	3	3	3	3
188	2	22	3	4	4	3	4	4	4	4	4	3	4	3	4	4	3	4	3	4	2	2	2	2	2	2	3	3	2	3	2	2	3	2	3	4	3	3	4	2	3	3	3	2	3	2	4	3	3
189	2	22	3	3	3	3	3	3	3	3	3	4	3	3	3	3	3	3	3	3	3	3	3	3	3	3	3	2	3	3	3	2	3	3	3	4	4	3	3	3	3	3	3	3	3	3	3	3	3
190	2	22	3	3	3	3	3	4	3	3	3	3	3	2	2	3	3	3	3	3	3	3	3	3	3	3	3	2	4	3	4	2	3	4	3	4	3	3	3	3	3	3	3	3	3	3	3	3	3
191	2	22	3	3	3	3	3	3	3	3	3	3	2	3	3	3	3	3	3	3	3	3	3	3	3	3	3	2	4	2	3	3	2	4	4	4	4	3	3	3	3	3	3	3	3	3	3	3	3
192	2	22	3	4	5	3	3	2	3	3	3	2	2	3	4	3	3	2	3	4	4	4	3	3	3	4	3	2	2	3	3	4	3	2	3	2	3	3	4	3	4	3	3	4	2	3	3	2	1
193	2	22	3	3	3	3	3	3	3	3	3	3	3	4	3	3	3	3	3	3	3	3	3	3	3	3	3	3	3	3	3	3	3	3	3	3	3	3	3	3	3	3	3	3	3	3	3	3	3
194	2	22	3	3	3	3	3	3	3	3	3	3	3	3	4	3	3	3	3	3	3	3	3	3	3	3	3	3	3	3	3	3	3	3	3	3	3	3	3	3	3	3	3	3	3	3	3	3	3
195	2	22	3	3	3	3	3	3	3	3	3	3	4	3	3	3	3	3	3	3	3	3	3	3	3	3	3	3	3	3	3	3	3	3	3	3	3	3	3	3	3	3	3	3	3	3	3	3	3
196	2	22	3	3	3	3	3	3	3	3	3	3	3	4	3	3	3	3	3	3	3	3	3	3	3	3	3	3	3	3	3	3	3	3	3	3	3	3	3	3	3	3	3	3	3	3	3	3	3
197	2	22	3	3	3	3	3	3	3	3	3	4	3	3	3	3	3	3	3	3	3	3	3	3	3	3	3	3	3	3	3	3	3	3	3	3	3	3	3	3	3	3	3	3	2	3	3	4	3
198	2	22	3	3	3	3	3	3	3	3	3	3	3	3	2	3	3	3	3	3	3	3	3	3	3	3	3	3	3	3	3	3	3	3	3	3	3	3	3	3	3	3	3	3	4	3	3	4	3
199	2	22	3	3	3	3	3	3	3	3	3	3	3	2	2	3	3	3	3	3	3	3	3	3	3	3	3	3	3	3	3	3	3	3	3	3	3	3	3	3	3	3	3	3	3	4	4	3	4
200	2	22	3	3	3	3	3	3	3	3	3	2	3	2	2	3	3	3	3	3	4	2	4	2	4	4	4	3	3	3	3	3	3	3	3	3	3	3	3	3	3	3	3	3	3	3	3	3	3
201	2	22	3	3	3	3	3	3	3	3	3	3	2	2	2	3	3	3	3	3	4	2	2	3	2	3	4	3	3	3	3	3	3	3	3	3	3	3	3	3	3	3	3	3	3	3	3	3	3
202	2	22	3	3	3	3	3	3	3	3	3	2	3	3	3	3	3	3	3	3	4	2	4	3	4	4	3	3	3	3	3	3	3	3	3	3	3	3	3	3	3	3	3	3	3	3	3	3	3
203	2	22	3	3	3	3	3	3	3	3	3	3	3	2	3	3	3	3	3	3	4	2	4	3	4	3	3	3	3	3	3	3	3	3	3	3	3	3	3	2	3	4	3	3	3	2	4	2	3
204	2	22	3	3	3	3	3	3	3	3	3	3	2	3	3	3	3	3	3	3	3	3	3	3	3	3	3	2	4	4	2	4	2	3	3	4	3	3	3	3	3	3	3	3	3	3	3	3	3
205	2	22	3	3	3	3	3	3	3	3	3	2	3	2	2	3	3	3	3	3	3	3	3	3	3	3	3	3	4	4	2	4	3	2	4	3	4	3	3	3	3	3	3	3	3	3	3	3	3
206	2	22	3	3	3	3	3	3	3	3	3	3	2	3	3	3	3	3	3	3	3	3	3	3	3	3	3	3	3	3	3	4	3	2	3	4	3	3	3	3	3	3	3	3	3	3	3	3	3
207	2	22	3	3	3	3	3	3	3	3	3	3	3	2	2	3	3	3	3	3	3	3	3	3	3	3	3	3	3	3	3	3	3	3	3	3	3	3	4	2	4	3	3	4	3	3	3	3	3
208	2	22	3	2	2	3	3	3	3	3	3	4	2	3	2	3	3	3	3	3	3	3	3	3	3	3	4	2	3	3	3	2	3	4	3	4	3	3	4	4	3	4	3	3	2	3	3	3	3
209	2	23	4	3	3	3	3	3	3	3	3	4	3	3	3	3	3	3	3	3	3	3	3	3	3	3	3	3	3	3	3	3	3	3	3	3	3	4	3	4	2	3	2	2	3	3	3	3	3
210	2	23	4	3	4	3	3	3	3	3	3	2	3	3	3	3	3	3	3	2	2	3	3	3	3	3	3	3	3	3	3	3	3	3	3	3	3	3	3	3	3	4	4	3	3	3	3	3	3
211	1	24	4	3	3	3	3	3	3	3	3	3	2	3	2	3	3	3	3	3	3	3	3	3	3	3	3	3	3	3	3	3	3	3	3	3	3	4	3	2	4	2	4	4	3	3	3	4	3
212	1	24	4	3	3	3	3	3	3	3	3	3	2	2	2	3	3	3	3	3	3	3	3	3	3	3	3	3	3	3	3	3	3	3	3	3	3	4	3	4	2	3	4	4	3	3	3	3	3
213	1	24	4	3	3	3	3	3	3	3	3	3	3	2	3	3	3	3	3	3	3	3	3	3	3	3	3	3	3	3	3	3	3	3	3	3	3	4	4	2	2	2	4	4	3	3	3	3	3
214	1	24	4	3	3	3	3	3	3	3	3	3	2	3	3	3	3	3	3	3	3	3	3	3	3	3	3	3	3	3	3	3	3	3	3	3	3	3	3	3	3	3	3	3	4	3	2	3	4
215	1	24	4	4	3	4	3	3	3	4	4	2	2	3	3	3	3	3	3	3	2	2	3	2	3	3	3	3	3	3	3	3	3	3	3	3	3	3	3	3	3	3	3	3	3	3	3	3	3
216	1	24	4	3	3	3	3	3	3	3	3	2	2	3	3	3	3	3	3	3	2	4	4	4	2	3	3	3	3	3	3	3	3	3	3	3	3	3	3	3	3	3	3	3	3	3	3	3	3
217	1	24	4	3	3	3	3	3	3	3	3	3	2	2	2	3	3	3	3	3	2	4	4	3	3	2	3	3	3	3	3	3	3	3	3	3	4	3	4	3	2	4	4	3	3	4	3	3	2
218	1	24	4	3	3	3	3	3	3	3	3	2	3	2	2	3	3	3	3	3	3	4	2	2	3	4	4	3	3	3	3	3	3	3	3	3	3	3	3	3	3	3	3	3	3	3	3	3	3
219	1	24	4	3	3	3	3	3	3	3	3	2	3	3	2	3	3	3	3	3	3	4	2	4	2	3	4	3	3	3	3	3	3	3	3	3	3	3	3	3	3	3	3	3	3	3	3	3	3
220	1	24	4	3	3	3	3	3	3	3	3	3	3	2	2	3	3	3	3	3	3	3	3	3	3	3	3	3	2	4	4	3	4	2	4	2	3	3	3	3	3	3	3	3	3	3	3	3	3
221	2	24	4	3	3	3	3	3	3	3	3	3	2	2	3	3	3	3	3	3	3	3	3	3	3	3	3	4	2	3	3	4	3	2	4	4	2	3	3	3	3	3	3	3	3	3	3	3	3
222	2	24	4	3	3	3	3	3	3	3	3	3	2	3	2	3	3	3	3	3	3	3	3	3	3	3	3	4	3	2	3	3	3	3	4	2	4	3	3	3	3	3	3	3	3	3	3	3	3
223	2	23	4	3	3	3	3	3	3	3	2	2	3	2	2	3	3	3	4	3	4	4	3	3	3	3	3	3	4	4	2	4	2	4	2	2	3	3	3	3	3	3	3	3	3	3	3	3	3
224	2	23	4	3	3	3	3	3	3	3	3	3	3	2	2	3	3	3	3	3	3	3	3	3	3	3	3	3	3	3	3	3	3	3	3	3	3	4	4	2	2	4	2	4	3	3	3	3	3
225	2	24	4	3	3	3	3	3	3	3	3	3	3	2	2	3	3	3	3	3	3	3	3	3	3	3	3	3	3	3	3	3	3	3	3	3	3	4	3	2	3	4	3	3	3	3	3	3	3
226	2	24	4	3	3	3	3	3	3	3	3	2	2	3	2	3	3	3	3	3	3	3	3	3	3	3	3	3	3	3	3	3	3	3	3	3	3	4	2	4	4	2	3	4	3	3	3	3	3
227	2	24	4	3	3	3	3	3	3	3	3	2	3	2	3	3	3	3	3	3	3	3	3	3	3	3	3	3	3	3	3	3	3	3	3	3	3	3	4	3	4	3	2	3	3	3	3	3	3
228	2	24	4	3	3	3	3	3	3	3	3	2	2	3	3	3	3	3	3	3	3	3	3	3	3	3	3	3	3	3	3	3	4	3	3	3	3	3	3	3	3	3	3	3	3	3	3	3	3
229	2	24	4	3	3	3	3	3	3	4	3	2	3	3	2	3	3	3	3	3	3	3	3	3	3	3	3	3	3	3	3	3	3	3	3	3	3	3	3	3	3	3	3	3	3	3	3	3	3
230	2	24	4	3	3	3	3	3	3	3	3	3	2	3	2	3	3	3	3	3	3	3	3	3	3	3	3	3	3	3	3	3	3	3	3	3	3	3	3	3	3	3	3	3	3	3	3	3	4
231	2	24	4	4	4	4	4	3	3	3	3	3	4	4	4	3	3	3	3	3	3	3	3	3	3	3	3	3	3	2	3	2	3	3	2	3	3	3	3	3	3	3	3	3	2	2	3	4	2
232	2	24	4	3	3	3	3	3	3	3	3	2	3	2	3	3	3	3	3	3	3	3	3	3	3	3	3	3	3	3	3	3	3	3	3	3	3	3	3	3	3	3	3	3	3	3	4	4	2
233	2	24	4	3	3	3	2	3	2	3	2	3	2	3	2	3	2	3	3	2	3	3	3	2	3	3	3	3	2	3	3	2	4	3	4	3	3	3	4	4	3	4	3	3	4	2	4	3	4
234	2	24	4	3	3	3	3	3	3	3	3	2	2	2	2	3	3	3	3	3	3	3	3	3	2	4	4	3	3	3	3	3	3	3	3	3	3	3	3	3	3	3	3	3	3	3	3	3	3
235	2	24	4	3	3	3	3	3	3	3	3	3	2	2	2	3	3	3	3	3	2	3	3	3	2	3	4	3	3	3	3	3	3	3	3	3	3	3	3	3	3	3	3	3	3	3	3	3	3
236	2	24	4	3	3	3	3	3	3	3	3	2	3	2	2	3	3	3	3	3	3	3	3	3	3	3	3	3	3	2	4	4	2	4	3	3	3	3	3	3	3	3	3	3	3	3	3	3	3
237	2	23	4	3	3	3	3	3	3	3	3	2	2	3	2	3	3	3	3	3	3	3	3	3	3	3	3	3	4	2	4	3	3	3	4	3	2	3	3	3	3	3	3	3	3	3	3	3	3
238	2	23	4	3	3	3	3	3	3	3	3	3	2	3	2	3	3	3	3	3	3	3	3	3	3	3	3	3	3	2	4	2	4	4	2	2	4	3	3	3	3	3	3	3	3	3	3	3	3
239	2	24	4	3	3	3	3	3	3	3	3	2	3	2	2	3	3	3	3	3	3	3	3	3	3	3	3	3	3	3	3	3	3	3	3	3	3	2	4	3	3	2	4	4	3	3	3	3	3
240	2	24	4	3	3	3	3	3	3	3	3	2	2	2	3	3	3	3	3	3	3	3	3	3	3	3	3	3	3	3	3	3	3	3	3	3	3	2	4	4	4	4	2	2	3	3	3	3	3
241	2	24	4	3	3	3	3	3	3	3	3	2	3	3	2	3	3	3	3	3	3	3	3	3	3	3	3	3	3	3	3	3	3	3	3	3	3	4	3	2	4	3	3	2	3	3	3	3	3
242	2	24	4	3	3	3	3	3	3	3	3	3	2	3	2	3	3	3	3	3	3	3	3	3	3	3	3	3	3	3	3	3	3	3	3	3	3	3	3	3	3	3	3	3	3	3	3	3	3
243	2	24	4	3	3	3	3	3	3	3	3	3	3	2	2	3	3	3	3	3	3	3	3	3	3	3	3	3	3	3	3	3	3	3	3	3	3	3	3	3	3	3	3	3	3	3	3	3	3
244	2	24	4	3	3	3	3	3	3	3	3	2	3	2	3	3	3	3	3	3	3	3	3	3	3	3	3	3	3	3	3	3	3	3	3	3	3	3	3	3	3	3	3	3	3	3	3	3	3
245	2	24	4	3	3	3	3	4	3	3	3	3	2	2	2	3	3	3	3	3	3	3	3	3	3	3	3	3	3	3	3	3	3	3	3	3	3	3	3	3	3	3	3	3	3	3	3	3	3
246	2	24	4	3	3	3	3	3	3	3	3	2	2	3	3	3	3	3	3	3	3	3	3	3	3	3	3	3	3	3	3	3	3	3	3	3	3	3	3	3	3	3	3	3	3	3	3	3	3
247	2	24	4	3	3	3	3	3	3	3	3	2	2	2	3	3	3	3	3	3	3	3	3	3	3	3	3	3	3	3	3	3	3	3	3	3	3	3	3	3	3	3	3	3	3	3	3	3	3
248	2	24	4	3	3	3	3	2	4	3	2	2	2	3	3	3	3	3	3	3	3	3	3	3	3	3	3	2	3	3	3	3	3	3	3	3	3	3	3	3	3	3	3	3	4	4	4	2	3
249	2	24	4	3	3	3	3	3	3	3	3	2	2	3	2	3	3	3	3	3	3	3	3	3	3	3	3	3	3	3	3	3	3	3	3	3	3	3	3	3	3	3	3	3	4	2	3	3	4
250	2	24	4	3	3	3	3	3	3	3	3	2	2	2	2	3	3	3	3	3	3	3	3	3	3	3	3	3	3	3	3	3	3	3	3	3	3	3	3	3	3	3	3	3	3	4	3	4	3
251	2	23	4	3	3	3	3	3	3	3	3	2	3	2	2	3	3	3	3	3	3	3	3	3	3	3	3	3	3	3	3	3	3	3	3	3	3	3	3	3	3	3	3	3	2	4	3	4	3
252	2	23	4	3	3	3	3	3	3	3	3	3	2	2	3	3	3	3	3	3	3	3	3	3	3	3	3	3	3	3	3	3	3	3	3	3	3	3	3	3	3	3	3	3	2	4	4	2	3
253	2	24	4	3	3	3	3	3	3	3	3	2	3	2	3	3	3	3	3	3	3	3	3	3	3	3	3	3	3	3	3	3	3	3	3	3	3	3	3	3	3	3	3	3	3	3	2	4	3
254	2	24	4	3	2	4	2	4	3	3	2	2	2	3	2	4	3	4	3	4	2	3	2	3	3	3	2	4	3	3	3	2	3	2	3	3	2	2	3	4	3	3	3	3	3	3	4	2	5
255	2	24	4	3	3	3	3	3	3	3	3	2	3	2	2	3	3	3	3	3	3	3	3	2	4	4	4	3	3	3	3	3	3	3	3	3	3	3	3	3	3	3	3	3	3	3	3	3	3
256	2	24	4	3	2	4	4	3	4	3	4	5	4	4	3	4	3	3	4	4	4	3	4	3	3	3	3	2	2	3	4	3	2	3	3	2	3	3	3	2	3	3	2	2	2	2	2	2	3
257	2	24	4	3	2	4	2	3	3	3	3	3	2	2	2	3	3	3	3	3	3	3	3	3	3	3	3	3	3	3	3	3	3	3	3	3	3	4	2	2	4	4	2	4	3	3	3	3	3
258	2	24	4	3	3	3	3	3	3	3	3	2	2	2	3	3	3	3	3	3	3	3	3	3	3	3	3	3	3	3	3	3	3	3	3	3	3	3	3	3	3	3	3	3	3	3	3	3	3
259	2	24	4	3	3	3	3	3	3	3	3	2	2	3	2	3	3	3	3	3	3	3	3	3	3	3	3	3	3	3	3	3	3	3	3	3	3	3	3	3	3	3	3	3	3	3	3	3	3
260	2	24	4	3	3	3	3	3	3	3	3	2	2	2	2	3	3	3	3	3	3	3	3	3	3	3	3	3	3	3	3	3	3	3	3	3	3	3	3	3	3	3	3	3	4	4	3	3	2
261	2	24	4	3	4	4	3	4	4	3	4	4	4	3	3	3	3	4	3	4	3	3	4	3	3	3	4	4	3	3	3	3	2	2	2	3	2	3	2	3	3	2	2	2	2	2	2	3	2
262	2	24	4	3	3	3	3	3	3	3	3	2	2	2	2	3	3	3	3	3	3	3	3	3	3	3	3	3	3	3	3	3	3	3	3	3	3	3	3	3	3	3	3	3	3	3	3	3	3
263	2	24	4	3	3	3	3	4	4	4	4	4	4	4	3	3	4	4	3	3	2	2	3	2	3	3	2	2	3	3	3	2	2	3	3	3	3	3	2	3	3	3	2	2	3	3	2	3	3
264	2	24	4	3	3	3	3	1	3	3	3	2	2	2	3	3	3	3	3	3	3	3	3	3	3	3	3	3	3	3	3	3	3	3	3	3	3	3	3	3	3	3	3	3	3	3	3	3	3
265	2	23	4	3	4	4	4	3	4	3	3	4	3	3	3	4	3	3	3	3	3	2	3	3	2	3	2	2	2	3	2	3	2	2	2	3	3	3	3	2	2	3	3	3	3	2	3	3	3
266	2	23	4	3	3	4	4	3	4	3	4	4	3	3	3	4	3	3	3	3	2	3	3	2	3	3	3	3	3	2	2	3	3	3	3	2	2	3	2	3	3	2	3	3	3	3	3	2	3
267	2	24	4	4	4	4	4	3	3	3	4	4	3	3	3	4	3	3	3	3	2	2	3	3	3	3	3	2	3	3	3	3	2	3	3	3	2	3	3	3	3	2	2	3	2	3	2	3	2
268	2	24	4	4	3	3	3	2	3	4	4	2	2	2	2	3	3	3	3	3	3	3	3	3	3	3	3	3	3	3	3	2	3	2	3	3	2	3	2	3	2	3	3	2	3	3	4	3	3
269	2	24	4	3	3	3	4	3	4	4	4	3	3	4	4	4	3	4	4	3	2	3	2	2	3	2	2	3	3	2	2	3	2	2	2	3	3	3	3	3	3	3	3	3	2	3	2	2	3
270	2	24	4	3	3	3	4	4	3	3	3	4	3	3	3	4	4	4	4	3	2	2	3	2	2	3	3	1	2	3	3	3	2	3	3	3	3	3	2	2	3	2	2	3	3	3	3	3	2
271	2	19	1	3	3	4	4	4	4	3	3	4	4	3	3	4	3	4	3	3	2	3	2	3	3	3	3	2	2	2	3	3	2	3	2	3	3	3	3	2	3	2	2	3	2	3	2	2	2
272	2	19	1	4	4	4	4	4	4	4	3	3	4	3	3	4	4	3	4	4	3	2	3	2	2	2	3	2	2	3	2	2	3	3	2	3	2	2	2	3	2	3	2	3	2	2	2	2	3
273	2	19	1	3	3	3	3	3	3	3	3	2	3	2	2	3	3	3	3	3	2	3	3	4	2	2	3	3	3	3	3	3	3	3	3	3	3	3	3	3	3	3	3	3	3	3	3	3	3
274	2	19	1	3	3	4	3	4	3	4	3	4	3	4	3	4	3	4	3	4	3	2	3	2	3	2	3	2	3	2	3	2	3	3	3	2	3	2	2	2	3	3	2	3	2	3	2	3	3
275	2	19	1	2	3	3	4	4	4	3	4	2	2	2	3	3	3	3	3	3	3	3	3	4	4	2	2	2	2	2	2	3	2	2	2	3	3	3	2	3	2	3	3	3	2	4	3	3	3
276	2	19	1	3	3	3	4	3	4	4	3	2	3	2	3	3	3	4	3	3	3	2	3	4	3	3	3	2	2	2	3	3	3	3	2	2	3	3	3	4	3	2	2	2	3	2	2	3	2
277	2	19	1	3	3	4	4	3	3	2	5	3	4	3	4	4	3	4	3	4	1	3	3	3	3	3	2	2	3	3	2	3	3	2	4	3	3	4	2	2	3	2	3	2	3	4	2	1	1
278	2	19	1	3	3	3	3	2	4	4	4	3	2	4	4	3	3	3	3	3	2	2	1	2	2	3	3	3	2	3	4	3	3	3	2	2	3	3	3	2	3	3	2	2	3	2	2	4	3
279	2	19	1	3	3	3	3	3	3	3	3	3	3	2	2	4	3	3	4	3	3	2	2	3	1	3	2	4	3	2	2	3	4	3	3	2	2	3	2	3	1	4	3	3	2	2	3	3	4
280	2	19	1	3	3	3	3	3	3	3	3	3	1	1	2	3	1	2	1	1	3	3	3	3	3	3	3	3	3	3	3	3	3	3	3	3	3	4	3	4	3	4	2	3	3	3	3	3	3
281	2	19	1	3	3	3	3	3	3	3	3	2	2	2	2	3	3	3	3	3	3	3	3	3	3	3	3	3	3	3	3	3	3	3	3	3	3	3	2	2	2	2	2	2	3	3	3	3	3
282	2	20	2	3	2	4	4	3	4	4	4	4	4	4	3	4	4	4	3	3	2	3	2	3	3	3	3	2	2	2	2	3	3	3	2	2	3	3	2	3	2	2	2	2	3	2	3	3	2
283	2	20	2	3	3	3	3	3	3	3	3	3	2	2	2	3	3	3	3	3	3	3	3	3	3	3	2	3	3	3	3	3	2	2	3	3	2	3	2	2	2	3	3	2	3	3	3	3	3
284	2	20	2	5	5	3	3	3	4	3	3	4	3	4	3	4	3	4	3	4	3	3	2	2	3	2	3	2	3	2	3	2	3	2	3	2	2	3	3	2	2	2	2	3	2	3	2	2	3
285	2	20	2	3	4	4	4	4	4	3	2	3	4	3	4	4	3	3	3	4	2	2	3	2	2	2	2	3	2	2	2	3	2	3	2	2	4	2	2	2	2	2	2	2	2	3	3	2	3
286	2	20	2	3	3	3	3	3	3	3	3	4	2	4	3	3	3	3	3	3	3	4	2	3	2	2	2	2	2	3	2	3	2	3	2	2	2	3	2	2	3	2	4	3	2	4	2	4	2
287	2	20	2	4	4	4	4	2	3	4	4	3	3	3	2	3	3	3	3	3	3	2	2	2	2	2	2	2	2	3	3	3	2	2	2	2	2	2	2	2	2	3	2	2	2	4	3	4	2
288	2	20	2	4	4	4	4	2	4	4	4	4	3	4	4	3	3	4	3	3	2	3	2	2	2	2	2	2	2	2	2	2	2	3	2	2	3	2	2	2	2	2	2	2	1	2	3	2	4
289	2	20	2	4	5	2	4	3	3	3	4	3	4	4	4	4	4	3	4	4	2	2	2	2	2	2	2	2	2	2	2	2	2	2	2	2	2	2	2	2	2	2	2	2	2	2	2	2	2
290	2	20	2	3	3	4	2	4	3	2	3	4	4	4	4	4	4	4	4	4	2	2	2	2	2	2	2	2	2	2	2	2	2	2	2	2	2	2	2	2	2	2	2	2	2	2	2	2	2
291	2	20	2	3	2	2	3	2	2	3	4	2	3	3	4	4	4	4	3	4	2	2	2	2	2	2	2	3	3	2	2	2	2	2	2	2	2	2	2	2	2	2	2	2	2	2	2	2	2
292	2	21	3	4	4	4	4	4	3	3	3	4	2	3	3	3	3	3	2	2	3	2	3	2	2	2	2	2	2	2	2	2	2	2	2	2	2	2	2	2	2	2	2	2	2	2	2	2	2
293	2	21	3	3	3	3	3	3	3	3	3	4	4	2	3	3	3	3	3	2	2	3	2	1	1	1	1	3	2	1	1	1	2	1	1	1	1	1	1	2	1	1	3	1	4	1	2	1	2
294	2	21	3	1	1	1	1	1	1	1	1	2	2	2	3	3	2	2	1	2	1	1	1	1	1	1	1	1	1	1	1	1	1	1	1	1	1	1	1	1	1	1	1	1	1	1	1	1	1
295	2	21	3	1	1	1	1	1	1	1	1	1	2	1	3	1	1	1	1	2	1	1	1	1	1	1	1	1	1	1	1	1	1	1	1	1	1	1	1	1	1	1	1	1	1	1	1	1	1
296	2	21	3	3	1	1	1	1	1	1	1	1	1	1	1	1	1	1	1	1	1	1	1	1	1	1	1	1	1	1	1	1	1	1	1	1	1	1	1	1	1	1	1	1	1	1	1	1	1
[truncated: 8 more columns]
